# Supplementary material for: Cov2clusters: genomic clustering of SARS-CoV-2 sequences
Source: BMC Genomics. 2022 Oct 19;23:710. doi: 10.1186/s12864-022-08936-4 (PMC9579665; doi:10.1186/s12864-022-08936-4)
Supplement: Supplementary file 4 — Additional file 4: Supplementary Table S1. The clustering results from the tested methods for SARS-CoV-2 sequences found in epidemiologically supported clusters isolated in British Columbia, Canada. [file 12864_2022_8936_MOESM4_ESM.xlsx]

## Sheet: Sheet1
Supplementary Materials, Table S1 - Sobkowiak et. al. 2022 - Cov2clusters - genomic clustering of SARS-CoV-2 sequences
Strain ID	CollectionDate	Epidemiological Cluster Name	Lineage	cov2clusters0.7	cov2clusters0.8	cov2clusters0.9	TreeCluster_max	TreeCluster_link
LCN-1342050-20210428-nCoVWGS-288-C-R3400267373	2021-04-20	A	B.1.1.7	FEB21.BC.szh	APR21.BC.nzv	APR21.BC.myh	APR21.BC.myh	APR21.BC.myh
LCN-1449226-20210428-nCoVWGS-288-C-R3400247165	2021-04-19	A	B.1.1.7	FEB21.BC.szh	FEB21.BC.szh	FEB21.BC.szh	APR21.BC.mzy	FEB21.BC.szh
LCN-1454773-20210428-nCoVWGS-288-C-R3400267446	2021-04-20	A	B.1.1.7	FEB21.BC.szh	FEB21.BC.szh	FEB21.BC.szh	FEB21.BC.szh	FEB21.BC.szh
LCN-384722-20210428-nCoVWGS-288-C-R3400084898	2021-04-07	A	B.1.1.7	FEB21.BC.szh	FEB21.BC.szh	FEB21.BC.szh	APR21.BC.mzy	FEB21.BC.szh
LCN-605569-20210428-nCoVWGS-288-C-R3400170686	2021-04-13	A	B.1.1.7	FEB21.BC.szh	FEB21.BC.szh	FEB21.BC.szh	FEB21.BC.szh	FEB21.BC.szh
LCN-1241129-20210417-nCoVwgs-255-D-R3400102650	2021-04-08	B	B.1.618	MAR21.BC.cvk	MAR21.BC.cvk	MAR21.BC.cvk	MAR21.BC.cvk	MAR21.BC.cvk
LCN-917144-20210430-nCoVWGS-297-B-R3390231355	2021-03-17	B	B.1.618	MAR21.BC.cvk	MAR21.BC.cvk	-1	MAR21.BC.cvk	MAR21.BC.cvk
LCN-973255-20210420-nCoVWGS-260-C-R3400035312	2021-04-03	B	B.1.618	MAR21.BC.cvk	MAR21.BC.cvk	-1	MAR21.BC.cvk	MAR21.BC.cvk
LCN-1015951-20210426-nCoVWGS-280-3-R3400124531	2021-04-10	C	P.1	MAR21.BC.gsk	MAR21.BC.gsk	MAR21.BC.jfk	MAR21.BC.gsk	MAR21.BC.gsk
LCN-1090941-20210426-nCoVWGS-280-3-R3390398054	2021-03-31	C	P.1	MAR21.BC.gsk	MAR21.BC.gsk	MAR21.BC.jfk	MAR21.BC.gsk	MAR21.BC.gsk
LCN-1149650-20210420-nCoVWGS-260-C-R3400138753	2021-04-11	C	P.1	MAR21.BC.gsk	MAR21.BC.gsk	MAR21.BC.gsk	MAR21.BC.gsk	MAR21.BC.gsk
LCN-1228130-20210428-nCoVWGS-288-C-R3400235338	2021-04-18	C	P.1	MAR21.BC.gsk	MAR21.BC.gsk	MAR21.BC.gsk	MAR21.BC.gsk	MAR21.BC.gsk
LCN-1232913-20210420-nCoVWGS-260-C-R3400037013	2021-04-03	C	P.1	MAR21.BC.gsk	MAR21.BC.gsk	MAR21.BC.jfk	MAR21.BC.gsk	MAR21.BC.gsk
LCN-1317930-20210420-nCoVWGS-260-C-R3400138772	2021-04-11	C	P.1	MAR21.BC.gsk	MAR21.BC.gsk	MAR21.BC.gsk	MAR21.BC.gsk	MAR21.BC.gsk
LCN-1330407-20210422-nCoVWGS-268-C-R3400118502	2021-04-09	C	P.1	MAR21.BC.gsk	MAR21.BC.gsk	MAR21.BC.jfk	MAR21.BC.gsk	MAR21.BC.gsk
LCN-1335309-20210422-nCoVWGS-268-C-R3400170616	2021-04-13	C	P.1	MAR21.BC.gsk	MAR21.BC.gsk	-1	MAR21.BC.gsk	-1
LCN-1352139-20210428-nCoVWGS-288-C-R3400279663	2021-04-21	C	P.1	MAR21.BC.gsk	MAR21.BC.gsk	-1	MAR21.BC.gsk	MAR21.BC.gsk
LCN-250009-20210430-nCoVWGS-297-B-R3400310649	2021-04-23	C	P.1	MAR21.BC.hbh	MAR21.BC.hbh	-1	APR21.BC.pll	APR21.BC.pll
LCN-37970-20210420-nCoVWGS-260-C-R3400138754	2021-04-11	C	P.1	MAR21.BC.gsk	MAR21.BC.gsk	MAR21.BC.gsk	MAR21.BC.gsk	MAR21.BC.gsk
LCN-3925-20210430-nCoVWGS-297-B-R3400315032	2021-04-24	C	P.1	MAR21.BC.gsk	MAR21.BC.gsk	MAR21.BC.gsk	MAR21.BC.gsk	MAR21.BC.gsk
LCN-486411-20210426-nCoVWGS-280-3-R3400102669	2021-04-08	C	P.1	MAR21.BC.gsk	MAR21.BC.gsk	MAR21.BC.jfk	MAR21.BC.gsk	MAR21.BC.gsk
LCN-669512-20210419-nCoVWGS-256-5-R3400138757	2021-04-11	C	P.1	MAR21.BC.gsk	MAR21.BC.gsk	MAR21.BC.gsk	MAR21.BC.gsk	MAR21.BC.gsk
LCN-690755-20210420-nCoVWGS-260-C-R3400035189	2021-04-03	C	P.1	MAR21.BC.gsk	MAR21.BC.gsk	MAR21.BC.jfk	MAR21.BC.gsk	MAR21.BC.gsk
LCN-748623-20210430-nCoVWGS-297-B-R3400332959	2021-04-25	C	P.1	MAR21.BC.gsk	MAR21.BC.gsk	MAR21.BC.gsk	MAR21.BC.gsk	MAR21.BC.gsk
LCN-1423981-20210426-nCoVWGS-281-4-R3400269304	2021-04-14	D	P.1	MAR21.BC.hbh	MAR21.BC.hbh	MAR21.BC.hbh	MAR21.BC.sdr	MAR21.BC.hbh
LCN-1441460-20210426-nCoVWGS-281-4-R3400269493	2021-04-17	D	P.1	MAR21.BC.hbh	MAR21.BC.hbh	MAR21.BC.hbh	MAR21.BC.hbh	MAR21.BC.hbh
LCN-1446058-20210424-nCoVWGS-279-D-R3400277295	2021-04-18	D	P.1	MAR21.BC.hbh	MAR21.BC.hbh	MAR21.BC.hbh	MAR21.BC.pgt	MAR21.BC.hbh
LCN-1446129-20210424-nCoVWGS-279-D-R3400276894	2021-04-18	D	P.1	MAR21.BC.hbh	MAR21.BC.hbh	MAR21.BC.hbh	MAR21.BC.hbh	MAR21.BC.hbh
LCN-1461105-20210428-nCoVWGS-288-C-R3400324351	2021-04-21	D	P.1	MAR21.BC.hbh	MAR21.BC.hbh	MAR21.BC.hbh	-1	MAR21.BC.hbh
LCN-1461155-20210428-nCoVWGS-288-C-R3400319566	2021-04-20	D	P.1	MAR21.BC.hbh	MAR21.BC.hbh	-1	MAR21.BC.jyt	MAR21.BC.hbh
LCN-1461653-20210428-nCoVWGS-288-C-R3400319452	2021-04-21	D	P.1	MAR21.BC.hbh	MAR21.BC.hbh	MAR21.BC.hbh	MAR21.BC.kvd	MAR21.BC.hbh
LCN-1471433-20210428-nCoVWGS-288-C-R3400325229	2021-04-22	D	P.1	MAR21.BC.hbh	MAR21.BC.hbh	MAR21.BC.hbh	-1	MAR21.BC.hbh
LCN-1471442-20210428-nCoVWGS-288-C-R3400325186	2021-04-22	D	P.1	MAR21.BC.hbh	MAR21.BC.hbh	MAR21.BC.hbh	-1	MAR21.BC.hbh
LCN-1471447-20210430-nCoVWGS-297-B-R3400360368	2021-04-23	D	P.1	MAR21.BC.hbh	MAR21.BC.hbh	MAR21.BC.hbh	-1	MAR21.BC.hbh
LCN-1471501-20210428-nCoVWGS-288-C-R3400325197	2021-04-22	D	P.1	MAR21.BC.hbh	MAR21.BC.hbh	MAR21.BC.hbh	-1	MAR21.BC.hbh
LCN-1471560-20210428-nCoVWGS-288-C-R3400325211	2021-04-22	D	P.1	MAR21.BC.hbh	MAR21.BC.hbh	MAR21.BC.hbh	-1	MAR21.BC.hbh
LCN-1471759-20210430-nCoVWGS-297-B-R3400360346	2021-04-23	D	P.1	MAR21.BC.hbh	MAR21.BC.hbh	MAR21.BC.hbh	-1	MAR21.BC.hbh
LCN-1477097-20210430-nCoVWGS-297-B-R3400360431	2021-04-23	D	P.1	MAR21.BC.hbh	MAR21.BC.hbh	-1	-1	MAR21.BC.hbh
LCN-1477103-20210430-nCoVWGS-296-A-R3400360416	2021-04-23	D	P.1	MAR21.BC.hbh	MAR21.BC.hbh	MAR21.BC.hbh	-1	MAR21.BC.hbh
LCN-1477107-20210430-nCoVWGS-297-B-R3400360436	2021-04-23	D	P.1	MAR21.BC.hbh	MAR21.BC.hbh	MAR21.BC.hbh	-1	MAR21.BC.hbh
LCN-211085-20210430-nCoVWGS-296-A-R3400360383	2021-04-23	D	P.1	MAR21.BC.hbh	MAR21.BC.hbh	MAR21.BC.hbh	-1	MAR21.BC.hbh
LCN-N/A-20210428-nCoVWGS-288-C-R3400324845	2021-04-21	D	P.1	MAR21.BC.hbh	MAR21.BC.hbh	MAR21.BC.hbh	-1	MAR21.BC.hbh
LCN-1001679-20210505-nCoVWGS-313-D-R3400394983	2021-04-26	E	P.1	MAR21.BC.hbh	MAR21.BC.hbh	MAR21.BC.xfl	MAR21.BC.xfl	MAR21.BC.hbh
LCN-1482635-20210503-nCoVWGS-304-5-R3400383935	2021-04-25	E	P.1	MAR21.BC.hbh	MAR21.BC.hbh	MAR21.BC.xfl	MAR21.BC.xfl	MAR21.BC.hbh
LCN-1491915-20210503-nCoVWGS-305-6-R3400402661	2021-04-27	E	P.1	MAR21.BC.hbh	MAR21.BC.hbh	MAR21.BC.xfl	MAR21.BC.xfl	MAR21.BC.hbh
LCN-1491921-20210504-nCoVWGS-308-C-R3400394850	2021-04-26	E	P.1	MAR21.BC.hbh	MAR21.BC.hbh	MAR21.BC.xfl	MAR21.BC.xfl	MAR21.BC.hbh
LCN-1491961-20210504-nCoVWGS-308-C-R3400395859	2021-04-26	E	P.1	MAR21.BC.hbh	MAR21.BC.hbh	MAR21.BC.xfl	MAR21.BC.xfl	MAR21.BC.hbh
LCN-1491963-20210504-nCoVWGS-308-C-R3400395819	2021-04-26	E	P.1	MAR21.BC.hbh	MAR21.BC.hbh	MAR21.BC.xfl	MAR21.BC.xfl	MAR21.BC.hbh
LCN-1492000-20210504-nCoVWGS-308-C-R3400395111	2021-04-26	E	P.1	MAR21.BC.hbh	MAR21.BC.hbh	MAR21.BC.xfl	MAR21.BC.xfl	MAR21.BC.hbh
LCN-1492021-20210504-nCoVWGS-308-C-R3400395964	2021-04-27	E	P.1	MAR21.BC.hbh	MAR21.BC.hbh	MAR21.BC.xfl	MAR21.BC.xfl	MAR21.BC.hbh
LCN-1492152-20210504-nCoVWGS-308-C-R3400396021	2021-04-26	E	P.1	MAR21.BC.hbh	MAR21.BC.hbh	MAR21.BC.xfl	MAR21.BC.xfl	MAR21.BC.hbh
LCN-1492159-20210504-nCoVWGS-308-C-R3400394799	2021-04-26	E	P.1	MAR21.BC.hbh	MAR21.BC.hbh	MAR21.BC.xfl	MAR21.BC.xfl	MAR21.BC.hbh
LCN-72505-20210504-nCoVWGS-308-C-R3400396005	2021-04-26	E	P.1	MAR21.BC.hbh	MAR21.BC.hbh	MAR21.BC.xfl	MAR21.BC.xfl	MAR21.BC.hbh
LCN-72707-20210504-nCoVWGS-308-C-R3400395014	2021-04-26	E	P.1	MAR21.BC.hbh	MAR21.BC.hbh	MAR21.BC.xfl	MAR21.BC.xfl	MAR21.BC.hbh
LCN-950445-20210504-nCoVWGS-308-C-R3400395988	2021-04-26	E	P.1	MAR21.BC.hbh	MAR21.BC.hbh	MAR21.BC.xfl	MAR21.BC.xfl	MAR21.BC.hbh
LCN-99645-20210504-nCoVWGS-308-C-R3400394774	2021-04-26	E	P.1	MAR21.BC.hbh	MAR21.BC.hbh	MAR21.BC.xfl	MAR21.BC.xfl	MAR21.BC.hbh
LCN-1061067-20210513-nCovWGS-336-C-R3410082991	2021-05-07	F	B.1.1.7	FEB21.BC.szh	MAR21.BC.blf	MAR21.BC.blf	MAR21.BC.blf	MAR21.BC.blf
LCN-1434899-20210513-nCovWGS-336-C-R3400212022	2021-04-16	F	B.1.1.7	FEB21.BC.szh	MAR21.BC.blf	APR21.BC.mkk	APR21.BC.mkk	APR21.BC.mkk
LCN-1501085-20210513-nCovWGS-336-C-R3400390129	2021-04-29	F	B.1.1.7	FEB21.BC.szh	MAR21.BC.blf	MAR21.BC.blf	MAR21.BC.blf	MAR21.BC.blf
LCN-1501141-20210513-nCovWGS-336-C-R3400386872	2021-04-29	F	B.1.1.7	FEB21.BC.szh	MAR21.BC.blf	MAR21.BC.blf	MAR21.BC.blf	MAR21.BC.blf
LCN-1511023-20210513-nCovWGS-336-C-R3400410877	2021-05-01	F	B.1.1.7	FEB21.BC.szh	FEB21.BC.szh	APR21.BC.tqt	APR21.BC.tqt	APR21.BC.tqt
LCN-1511090-20210513-nCovWGS-337-D-R3410006653	2021-05-01	F	B.1.1.7	FEB21.BC.szh	MAR21.BC.blf	MAR21.BC.blf	MAR21.BC.blf	MAR21.BC.blf
LCN-1515846-20210513-nCovWGS-336-C-R3410012055	2021-05-02	F	B.1.1.7	FEB21.BC.szh	MAR21.BC.blf	MAR21.BC.blf	APR21.BC.mmn	MAR21.BC.blf
LCN-1519212-20210505-nCoVWGS-315-B-R3410021909	2021-05-03	F	B.1.1.7	FEB21.BC.szh	MAR21.BC.blf	MAY21.BC.bwd	APR21.BC.mmn	MAY21.BC.bwd
LCN-1520490-20210506-nCoVWGS-318-7-R3410032224	2021-05-03	F	B.1.1.7	FEB21.BC.szh	MAR21.BC.blf	MAR21.BC.blf	APR21.BC.mmn	MAR21.BC.blf
LCN-1524098-20210513-nCovWGS-336-C-R3410047231	2021-05-04	F	B.1.1.7	FEB21.BC.szh	MAR21.BC.blf	MAR21.BC.blf	APR21.BC.mmn	MAR21.BC.blf
LCN-1538089-20210513-nCovWGS-336-C-R3410067708	2021-05-06	F	B.1.1.7	FEB21.BC.szh	MAR21.BC.blf	MAY21.BC.bwd	APR21.BC.mmn	MAY21.BC.bwd
LCN-1541241-20210513-nCovWGS-336-C-R3410070206	2021-05-06	F	B.1.1.7	FEB21.BC.szh	MAR21.BC.blf	MAR21.BC.blf	MAR21.BC.blf	MAR21.BC.blf
LCN-1541826-20210513-nCovWGS-336-C-R3410073399	2021-05-06	F	B.1.1.7	APR21.BC.cfb	-1	-1	APR21.BC.jrw	-1
LCN-1543364-20210513-nCovWGS-336-C-R3410083010	2021-05-07	F	B.1.1.7	FEB21.BC.szh	MAR21.BC.blf	MAR21.BC.blf	MAR21.BC.blf	MAR21.BC.blf
LCN-230252-20210513-nCovWGS-336-C-R3410010223	2021-05-01	F	B.1.1.7	FEB21.BC.szh	MAR21.BC.blf	MAR21.BC.blf	MAR21.BC.blf	MAR21.BC.blf
LCN-564203-20210513-nCovWGS-336-C-R3390391692	2021-03-31	F	B.1.1.7	FEB21.BC.szh	FEB21.BC.szh	-1	APR21.BC.xdt	FEB21.BC.szh
LCN-578463-20210513-nCovWGS-336-C-R3400369513	2021-04-28	F	B.1.1.7	FEB21.BC.szh	MAR21.BC.blf	MAR21.BC.blf	MAR21.BC.blf	MAR21.BC.blf
LCN-930688-20210513-nCovWGS-336-C-R3400338515	2021-04-26	F	B.1.1.7	APR21.BC.fnt	APR21.BC.pns	-1	APR21.BC.pns	APR21.BC.pns
LCN-1413301-20210513-nCovWGS-336-C-R3400161128	2021-04-12	G	P.1	MAR21.BC.hbh	MAR21.BC.hbh	MAR21.BC.cff	MAR21.BC.cff	MAR21.BC.hbh
LCN-1462953-20210513-nCovWGS-336-C-R3400287153	2021-04-21	G	P.1	MAR21.BC.hbh	MAR21.BC.hbh	MAR21.BC.cff	MAR21.BC.cff	MAR21.BC.hbh
LCN-1520381-20210513-nCovWGS-336-C-R3410023049	2021-05-03	G	P.1	MAR21.BC.hbh	MAR21.BC.hbh	MAR21.BC.wzp	MAR21.BC.wzp	MAR21.BC.hbh
LCN-1528222-20210507-nCoVWGS-323-D-R3410043231	2021-05-04	G	P.1	MAR21.BC.hbh	MAR21.BC.hbh	-1	MAR21.BC.nqq	-1
LCN-1528346-20210513-nCovWGS-336-C-R3410040361	2021-05-04	G	P.1	MAR21.BC.hbh	MAR21.BC.hbh	MAR21.BC.wzp	MAR21.BC.wzp	MAR21.BC.hbh
LCN-820170-20210505-nCoVWGS-315-B-R3410024338	2021-05-03	G	P.1	MAR21.BC.hbh	MAR21.BC.hbh	MAR21.BC.wzp	MAR21.BC.wzp	MAR21.BC.hbh
